# Supplementary material for: The Multienzyme Complex Nature of Dehydroepiandrosterone Sulfate Biosynthesis
Source: Int J Mol Sci. 2024 Feb 8;25(4):2072. doi: 10.3390/ijms25042072 (PMC10889563; doi:10.3390/ijms25042072)
Supplement: Supplementary file 1 [file ijms-25-02072-s001.zip]

Archive with 1 entries (1 files):
- ijms-2795556-supplementary.pdf
